# Supplementary material for: Multi-Stage Network for Event-Based Video Deblurring with Residual Hint Attention
Source: Sensors (Basel). 2023 Mar 7;23(6):2880. doi: 10.3390/s23062880 (PMC10056412; doi:10.3390/s23062880)
Supplement: Supplementary file 1 [file sensors-23-02880-s001.zip]

Archive with 1 entries (1 files):
- sensors-2212416-supplementary.pdf
